# Supplementary material for: Development and intrapuparial characterization of Peckia (Euboettcheria) collusor (Curran and Walley, 1934) (Diptera: Sarcophagidae) for application in forensic entomology
Source: Sci Rep. 2024 Jul 9;14:15824. doi: 10.1038/s41598-024-65070-9 (PMC11233591; doi:10.1038/s41598-024-65070-9)
Supplement: Supplementary file 1 — Supplementary Information. [file 41598_2024_65070_MOESM1_ESM.xlsx]

## Sheet: Stages - 27°C 
Development and Intrapuparial characterization of P. (E) collusor at 27°C.
Development range and number of individuals according to stages							Mean and standard deviation of individuals according to development time and phases
Range	N	Stages			N	Range	Average	Standard deviation
0	30	Pupariation		Pupariation	30	0
3	30	Pre-pupae		Pre-pupae	186	3-36	11.65	5.46
6	30	Pre-pupae		Early cryptococephalic pupae	108	15-48	27.11	6.73
9	30	Pre-pupae		Late cryptococephalic pupae	26	30-54	39.46	5.57
12	30	Pre-pupae		Phanerocephalic pupae	282	42-162	77.66	21.29		TOTAL	1560	1
15	22	Pre-pupae		Pupa-adult apolysis	304	72-168	128.17	20.45		DEAD%	29	X%
15	8	Early cryptococephalic pupae		Pharate adult	595	168-282	225.48	29.77			X=1.9%
18	19	Pre-pupae		Adult (Emergence)	2	288	288.00	0.00
18	11	Early cryptococephalic pupae		dead/puparium	29
21	16	Pre-pupae
21	14	Early cryptococephalic pupae					Total number of individuals by range and stages.
24	4	Pre-pupae		Pre-pupae		Early cryptococephalic pupae		Late cryptococephalic pupae		Phanerocephalic pupae		Pupa-adult apolysis		Pharate adult		Adult (Emergence)
24	26	Early cryptococephalic pupae		Range	N	Range	N	Range	N	Range	N	Range	N	Range	N	Range	N
30	3	Pre-pupae		3	30	15	8	30	4	42	19	72	3	168	25	288	2
30	23	Early cryptococephalic pupae		6	30	18	11	36	10	48	22	78	8	174	30
30	4	Late cryptococephalic pupae		9	30	21	14	42	6	54	28	84	8	180	30
36	2	Pre-pupae		12	30	24	26	48	5	60	29	90	15	186	30
36	18	Early cryptococephalic pupae		15	22	30	23	54	1	66	30	96	12	192	30
36	10	Late cryptococephalic pupae		18	19	36	18		26	72	26	102	14	198	30
42	5	Early cryptococephalic pupae		21	16	42	5			78	22	108	17	204	30
42	6	Late cryptococephalic pupae		24	4	48	3			84	19	114	22	210	30
42	19	Phanerocephalic pupae		30	3		108			90	14	120	18	216	30
48	3	Early cryptococephalic pupae			2					96	16	126	27	222	30
48	5	Late cryptococephalic pupae			186		15		30	102	13	132	25	228	30
48	22	Phanerocephalic pupae					15		30	108	11	138	27	234	30
54	1	Late cryptococephalic pupae			3		15		30	114	5	144	26	240	30
54	28	Phanerocephalic pupae			3		15		30	120	9	150	26	246	30
54	1	dead/puparium			3		15		36	126	3	156	26	252	30
60	29	Phanerocephalic pupae			3		15		36	132	5	162	25	258	30
60	1	dead/puparium			3		15		36	138	3	168	5	264	30
66	30	Phanerocephalic pupae			3		15		36	144	3		304	270	30
72	26	Phanerocephalic pupae			3		18		36	150	1		72	276	30
72	3	Pupa-adult apolysis			3		18		36	156	2		72	282	30
72	1	dead/puparium			3		18		36	162	2		72		595
78	22	Phanerocephalic pupae			3		18		36		282		78
78	8	Pupa-adult apolysis			3		18		36		42		78		168
84	19	Phanerocephalic pupae			3		18		36		42		78		168
84	8	Pupa-adult apolysis			3		18		42		42		78		168
84	3	dead/puparium			3		18		42		42		78		168
90	14	Phanerocephalic pupae			3		18		42		42		78		168
90	15	Pupa-adult apolysis			3		18		42		42		78		168
90	1	dead/puparium			3		18		42		42		78		168
96	16	Phanerocephalic pupae			3		21		42		42		84		168
96	12	Pupa-adult apolysis			3		21		48		42		84		168
96	2	dead/puparium			3		21		48		42		84		168
102	13	Phanerocephalic pupae			3		21		48		42		84		168
102	14	Pupa-adult apolysis			3		21		48		42		84		168
102	3	dead/puparium			3		21		48		42		84		168
108	11	Phanerocephalic pupae			3		21		54		42		84		168
108	17	Pupa-adult apolysis			3		21				42		84		168
108	2	dead/puparium			3		21				42		90		168
114	5	Phanerocephalic pupae			3		21				42		90		168
114	22	Pupa-adult apolysis			3		21				42		90		168
114	3	dead/puparium			3		21				42		90		168
120	9	Phanerocephalic pupae			3		21				48		90		168
120	18	Pupa-adult apolysis			6		21				48		90		168
120	3	dead/puparium			6		24				48		90		168
126	3	Phanerocephalic pupae			6		24				48		90		168
126	27	Pupa-adult apolysis			6		24				48		90		168
132	5	Phanerocephalic pupae			6		24				48		90		168
132	25	Pupa-adult apolysis			6		24				48		90		174
138	3	Phanerocephalic pupae			6		24				48		90		174
138	27	Pupa-adult apolysis			6		24				48		90		174
144	3	Phanerocephalic pupae			6		24				48		90		174
144	26	Pupa-adult apolysis			6		24				48		90		174
144	1	dead/puparium			6		24				48		96		174
150	1	Phanerocephalic pupae			6		24				48		96		174
150	26	Pupa-adult apolysis			6		24				48		96		174
150	3	dead/puparium			6		24				48		96		174
156	2	Phanerocephalic pupae			6		24				48		96		174
156	26	Pupa-adult apolysis			6		24				48		96		174
156	2	dead/puparium			6		24				48		96		174
162	2	Phanerocephalic pupae			6		24				48		96		174
162	25	Pupa-adult apolysis			6		24				48		96		174
162	3	dead/puparium			6		24				48		96		174
168	5	Pupa-adult apolysis			6		24				48		96		174
168	25	Pharate adult			6		24				54		96		174
174	30	Pharate adult			6		24				54		102		174
180	30	Pharate adult			6		24				54		102		174
186	30	Pharate adult			6		24				54		102		174
192	30	Pharate adult			6		24				54		102		174
198	30	Pharate adult			6		24				54		102		174
204	30	Pharate adult			6		30				54		102		174
210	30	Pharate adult			6		30				54		102		174
216	30	Pharate adult			6		30				54		102		174
222	30	Pharate adult			9		30				54		102		174
228	30	Pharate adult			9		30				54		102		174
234	30	Pharate adult			9		30				54		102		174
240	30	Pharate adult			9		30				54		102		174
246	30	Pharate adult			9		30				54		102		174
252	30	Pharate adult			9		30				54		102		180
258	30	Pharate adult			9		30				54		108		180
264	30	Pharate adult			9		30				54		108		180
270	30	Pharate adult			9		30				54		108		180
276	30	Pharate adult			9		30				54		108		180
282	30	Pharate adult			9		30				54		108		180
288	2	Adult (Emergence)			9		30				54		108		180
					9		30				54		108		180
					9		30				54		108		180
					9		30				54		108		180
					9		30				54		108		180
					9		30				54		108		180
					9		30				54		108		180
					9		30				54		108		180
					9		30				60		108		180
					9		36				60		108		180
					9		36				60		108		180
					9		36				60		108		180
					9		36				60		114		180
					9		36				60		114		180
					9		36				60		114		180
					9		36				60		114		180
					9		36				60		114		180
					9		36				60		114		180
					9		36				60		114		180
					12		36				60		114		180
					12		36				60		114		180
					12		36				60		114		180
					12		36				60		114		180
					12		36				60		114		180
					12		36				60		114		186
					12		36				60		114		186
					12		36				60		114		186
					12		42				60		114		186
					12		42				60		114		186
					12		42				60		114		186
					12		42				60		114		186
					12		42				60		114		186
					12		48				60		114		186
					12		48				60		114		186
					12		48				60		120		186
					12						60		120		186
					12						60		120		186
					12						66		120		186
					12						66		120		186
					12						66		120		186
					12						66		120		186
					12						66		120		186
					12						66		120		186
					12						66		120		186
					12						66		120		186
					12						66		120		186
					12						66		120		186
					12						66		120		186
					12						66		120		186
					15						66		120		186
					15						66		120		186
					15						66		120		186
					15						66		126		186
					15						66		126		186
					15						66		126		192
					15						66		126		192
					15						66		126		192
					15						66		126		192
					15						66		126		192
					15						66		126		192
					15						66		126		192
					15						66		126		192
					15						66		126		192
					15						66		126		192
					15						66		126		192
					15						66		126		192
					15						66		126		192
					15						72		126		192
					15						72		126		192
					15						72		126		192
					15						72		126		192
					18						72		126		192
					18						72		126		192
					18						72		126		192
					18						72		126		192
					18						72		126		192
					18						72		126		192
					18						72		126		192
					18						72		126		192
					18						72		132		192
					18						72		132		192
					18						72		132		192
					18						72		132		192
					18						72		132		192
					18						72		132		198
					18						72		132		198
					18						72		132		198
					18						72		132		198
					18						72		132		198
					18						72		132		198
					21						72		132		198
					21						72		132		198
					21						72		132		198
					21						78		132		198
					21						78		132		198
					21						78		132		198
					21						78		132		198
					21						78		132		198
					21						78		132		198
					21						78		132		198
					21						78		132		198
					21						78		132		198
					21						78		132		198
					21						78		132		198
					21						78		138		198
					21						78		138		198
					24						78		138		198
					24						78		138		198
					24						78		138		198
					24						78		138		198
					30						78		138		198
					30						78		138		198
					30						78		138		198
					36						78		138		198
					36						78		138		204
											84		138		204
											84		138		204
											84		138		204
											84		138		204
											84		138		204
											84		138		204
											84		138		204
											84		138		204
											84		138		204
											84		138		204
											84		138		204
											84		138		204
											84		138		204
											84		138		204
											84		138		204
											84		138		204
											84		144		204
											84		144		204
											84		144		204
											90		144		204
											90		144		204
											90		144		204
											90		144		204
											90		144		204
											90		144		204
											90		144		204
											90		144		204
											90		144		204
											90		144		204
											90		144		210
											90		144		210
											90		144		210
											90		144		210
											96		144		210
											96		144		210
											96		144		210
											96		144		210
											96		144		210
											96		144		210
											96		144		210
											96		144		210
											96		144		210
											96		150		210
											96		150		210
											96		150		210
											96		150		210
											96		150		210
											96		150		210
											96		150		210
											102		150		210
											102		150		210
											102		150		210
											102		150		210
											102		150		210
											102		150		210
											102		150		210
											102		150		210
											102		150		210
											102		150		210
											102		150		216
											102		150		216
											102		150		216
											108		150		216
											108		150		216
											108		150		216
											108		150		216
											108		150		216
											108		150		216
											108		156		216
											108		156		216
											108		156		216
											108		156		216
											108		156		216
											114		156		216
											114		156		216
											114		156		216
											114		156		216
											114		156		216
											120		156		216
											120		156		216
											120		156		216
											120		156		216
											120		156		216
											120		156		216
											120		156		216
											120		156		216
											120		156		216
											126		156		216
											126		156		216
											126		156		222
											132		156		222
											132		156		222
											132		156		222
											132		156		222
											132		162		222
											138		162		222
											138		162		222
											138		162		222
											144		162		222
											144		162		222
											144		162		222
											150		162		222
											156		162		222
											156		162		222
											162		162		222
											162		162		222
													162		222
													162		222
													162		222
													162		222
													162		222
													162		222
													162		222
													162		222
													162		222
													162		222
													162		222
													162		222
													162		222
													168		228
													168		228
													168		228
													168		228
													168		228
															228
															228
															228
															228
															228
															228
															228
															228
															228
															228
															228
															228
															228
															228
															228
															228
															228
															228
															228
															228
															228
															228
															228
															228
															228
															234
															234
															234
															234
															234
															234
															234
															234
															234
															234
															234
															234
															234
															234
															234
															234
															234
															234
															234
															234
															234
															234
															234
															234
															234
															234
															234
															234
															234
															234
															240
															240
															240
															240
															240
															240
															240
															240
															240
															240
															240
															240
															240
															240
															240
															240
															240
															240
															240
															240
															240
															240
															240
															240
															240
															240
															240
															240
															240
															240
															246
															246
															246
															246
															246
															246
															246
															246
															246
															246
															246
															246
															246
															246
															246
															246
															246
															246
															246
															246
															246
															246
															246
															246
															246
															246
															246
															246
															246
															246
															252
															252
															252
															252
															252
															252
															252
															252
															252
															252
															252
															252
															252
															252
															252
															252
															252
															252
															252
															252
															252
															252
															252
															252
															252
															252
															252
															252
															252
															252
															258
															258
															258
															258
															258
															258
															258
															258
															258
															258
															258
															258
															258
															258
															258
															258
															258
															258
															258
															258
															258
															258
															258
															258
															258
															258
															258
															258
															258
															258
															264
															264
															264
															264
															264
															264
															264
															264
															264
															264
															264
															264
															264
															264
															264
															264
															264
															264
															264
															264
															264
															264
															264
															264
															264
															264
															264
															264
															264
															264
															270
															270
															270
															270
															270
															270
															270
															270
															270
															270
															270
															270
															270
															270
															270
															270
															270
															270
															270
															270
															270
															270
															270
															270
															270
															270
															270
															270
															270
															270
															276
															276
															276
															276
															276
															276
															276
															276
															276
															276
															276
															276
															276
															276
															276
															276
															276
															276
															276
															276
															276
															276
															276
															276
															276
															276
															276
															276
															276
															276
															282
															282
															282
															282
															282
															282
															282
															282
															282
															282
															282
															282
															282
															282
															282
															282
															282
															282
															282
															282
															282
															282
															282
															282
															282
															282
															282
															282
															282
															282

## Sheet: Eyes- 27°C 
Development and Intrapuparial characterization of P. (E) collusor at 27°C.
Development range and number of individuals in the pharate adult stage according to eye color
P. (E.) collusor (27°C) at pharate adult							Mean and standard deviation of individuals according to development time and eye color
Range	N	Stages		Adult pharate	Stages	N	Range	Average	Standard deviation
168	18	yellow eyes			yellow eyes	49	168-198	175.84	6.81
168	7	pink eyes			pink eyes	122	168-222	189.05	10.97
174	14	yellow eyes			red eyes	424	192-288	241.70	22.09
174	16	pink eyes
180	7	yellow eyes
180	23	pink eyes
186	6	yellow eyes					Total number of individuals by eye color.
186	24	pink eyes			yellow eyes		pink eyes		red eyes
192	2	yellow eyes			Hora	N	Hora	N	Hora	N
192	16	pink eyes			168	18	168	7	192	12
192	12	red eyes			174	14	174	16	198	16
198	2	yellow eyes			180	7	180	23	204	18
198	12	pink eyes			186	6	186	24	210	26
198	16	red eyes			192	2	192	16	216	28
204	12	pink eyes			198	2	198	12	222	24
204	18	red eyes				49	204	12	228	30
210	4	pink eyes					210	4	234	30
210	26	red eyes					216	2	240	30
216	2	pink eyes					222	6	246	30
216	28	red eyes						122	252	30
222	6	pink eyes							258	30
222	24	red eyes							264	30
228	30	red eyes							270	30
234	30	red eyes							276	30
240	30	red eyes							282	30
246	30	red eyes								424
252	30	red eyes				168		168		192
258	30	red eyes				168		168		192
264	30	red eyes				168		168		192
270	30	red eyes				168		168		192
276	30	red eyes				168		168		192
282	30	red eyes				168		168		192
288	2	red eyes				168		168		192
						168		174		192
						168		174		192
						168		174		192
						168		174		192
						168		174		192
						168		174		198
						168		174		198
						168		174		198
						168		174		198
						168		174		198
						168		174		198
						174		174		198
						174		174		198
						174		174		198
						174		174		198
						174		174		198
						174		180		198
						174		180		198
						174		180		198
						174		180		198
						174		180		198
						174		180		204
						174		180		204
						174		180		204
						174		180		204
						180		180		204
						180		180		204
						180		180		204
						180		180		204
						180		180		204
						180		180		204
						180		180		204
						186		180		204
						186		180		204
						186		180		204
						186		180		204
						186		180		204
						186		180		204
						192		180		204
						192		186		210
						198		186		210
						198		186		210
								186		210
								186		210
								186		210
								186		210
								186		210
								186		210
								186		210
								186		210
								186		210
								186		210
								186		210
								186		210
								186		210
								186		210
								186		210
								186		210
								186		210
								186		210
								186		210
								186		210
								186		210
								192		210
								192		210
								192		216
								192		216
								192		216
								192		216
								192		216
								192		216
								192		216
								192		216
								192		216
								192		216
								192		216
								192		216
								192		216
								192		216
								198		216
								198		216
								198		216
								198		216
								198		216
								198		216
								198		216
								198		216
								198		216
								198		216
								198		216
								198		216
								204		216
								204		216
								204		222
								204		222
								204		222
								204		222
								204		222
								204		222
								204		222
								204		222
								204		222
								204		222
								210		222
								210		222
								210		222
								210		222
								216		222
								216		222
								222		222
								222		222
								222		222
								222		222
								222		222
								222		222
										222
										222
										228
										228
										228
										228
										228
										228
										228
										228
										228
										228
										228
										228
										228
										228
										228
										228
										228
										228
										228
										228
										228
										228
										228
										228
										228
										228
										228
										228
										228
										228
										234
										234
										234
										234
										234
										234
										234
										234
										234
										234
										234
										234
										234
										234
										234
										234
										234
										234
										234
										234
										234
										234
										234
										234
										234
										234
										234
										234
										234
										234
										240
										240
										240
										240
										240
										240
										240
										240
										240
										240
										240
										240
										240
										240
										240
										240
										240
										240
										240
										240
										240
										240
										240
										240
										240
										240
										240
										240
										240
										240
										246
										246
										246
										246
										246
										246
										246
										246
										246
										246
										246
										246
										246
										246
										246
										246
										246
										246
										246
										246
										246
										246
										246
										246
										246
										246
										246
										246
										246
										246
										252
										252
										252
										252
										252
										252
										252
										252
										252
										252
										252
										252
										252
										252
										252
										252
										252
										252
										252
										252
										252
										252
										252
										252
										252
										252
										252
										252
										252
										252
										258
										258
										258
										258
										258
										258
										258
										258
										258
										258
										258
										258
										258
										258
										258
										258
										258
										258
										258
										258
										258
										258
										258
										258
										258
										258
										258
										258
										258
										258
										264
										264
										264
										264
										264
										264
										264
										264
										264
										264
										264
										264
										264
										264
										264
										264
										264
										264
										264
										264
										264
										264
										264
										264
										264
										264
										264
										264
										264
										264
										270
										270
										270
										270
										270
										270
										270
										270
										270
										270
										270
										270
										270
										270
										270
										270
										270
										270
										270
										270
										270
										270
										270
										270
										270
										270
										270
										270
										270
										270
										276
										276
										276
										276
										276
										276
										276
										276
										276
										276
										276
										276
										276
										276
										276
										276
										276
										276
										276
										276
										276
										276
										276
										276
										276
										276
										276
										276
										276
										276
										282
										282
										282
										282
										282
										282
										282
										282
										282
										282
										282
										282
										282
										282
										282
										282
										282
										282
										282
										282
										282
										282
										282
										282
										282
										282
										282
										282
										282
										282

## Sheet: Stages- 32°C
Development and Intrapuparial characterization of P. (E) collusor at 32°C.
Development range and number of individuals according to stages							Mean and standard deviation of individuals according to development time and phases
Range	N	Stages			N	Range	Average	Standard deviation
0	30	Pupariation		Pupariation	30	0
3	30	Pre-pupae		Pre-pupae	178	3-36	11.26	5.32
6	30	Pre-pupae		Early cryptococephalic pupae	72	15-42	23.00	5.14
9	30	Pre-pupae		Late cryptococephalic pupae	115	24-66	44.97	11.09
12	30	Pre-pupae		Phanerocephalic pupae	278	30-138	79.06	17.52
15	21	Pre-pupae		Pupa-adult apolysis	214	108-168	133.29	14.16
15	9	Early cryptococephalic pupae		Pharate adult	336	132-228	188.18	18.83		TOTAL (N)	1260	1
18	15	Pre-pupae		Adult (Emergence)	3	228	228.00	0.00		DEAD %	37	x%
18	15	Early cryptococephalic pupae		dead/puparium	37						x=2.9
21	11	Pre-pupae
21	19	Early cryptococephalic pupae				Total number of individuals by range and stages.
24	8	Pre-pupae		Pre-pupae		Early cryptococephalic pupae		Late cryptococephalic pupae		Phanerocephalic pupae		Pupa-adult apolysis		Pharate adult		Adult (Emergence)
24	12	Early cryptococephalic pupae		Range	N	Range	N	Range	N	Range	N	Range	N	Range	N	Range	N
24	10	Late cryptococephalic pupae		3	30	15	9	24		30	4	108	20	132	5	228
30	2	Pre-pupae		6	30	18	15	30		36	5	114	23	138	5
30	10	Early cryptococephalic pupae		9	30	21	19	36	10	42	12	120	26	144	8		3
30	14	Late cryptococephalic pupae		12	30	24	12	42	14	48	13	126	26	150	9
30	4	Phanerocephalic pupae		15	21	30	10	48	19	54	17	132	24	156	8
36	1	Pre-pupae		18	15	36	5	54	16	60	15	138	23	162	16
36	5	Early cryptococephalic pupae		21	11	42	2	60	17	66	17	144	19	168	26
36	19	Late cryptococephalic pupae		24	8		72	66	12	72	30	150	18	174	30
36	5	Phanerocephalic pupae		30	2				15	78	28	156	20	180	30
42	2	Early cryptococephalic pupae		36	1				12	84	29	162	12	186	29
42	16	Late cryptococephalic pupae			178				115	90	27	168	3	192	29
42	12	Phanerocephalic pupae								96	28		214	198	30
48	17	Late cryptococephalic pupae			3		15			102	30			204	27
48	13	Phanerocephalic pupae			3		15			108	10			210	28
54	12	Late cryptococephalic pupae			3		15		24	114	5			216	29
54	17	Phanerocephalic pupae			3		15		24	120	4			222	27
54	1	dead/puparium			3		15		24	126	2				336
60	15	Late cryptococephalic pupae			3		15		24	132	1		108
60	15	Phanerocephalic pupae			3		15		24	138	1		108
66	12	Late cryptococephalic pupae			3		15		24		278		108
66	17	Phanerocephalic pupae			3		15		24				108
66	1	dead/puparium			3		18		24				108
72	30	Phanerocephalic pupae			3		18		24		30		108		132
78	28	Phanerocephalic pupae			3		18		24		30		108		132
78	2	dead/puparium			3		18		30		30		108		132
84	29	Phanerocephalic pupae			3		18		30		30		108		132
84	1	dead/puparium			3		18		30		36		108		132
90	27	Phanerocephalic pupae			3		18		30		36		108		138
90	3	dead/puparium			3		18		30		36		108		138
96	28	Phanerocephalic pupae			3		18		30		36		108		138
96	2	dead/puparium			3		18		30		36		108		138
102	30	Phanerocephalic pupae			3		18		30		42		108		138
108	10	Phanerocephalic pupae			3		18		30		42		108		144
108	20	Pupa-adult apolysis			3		18		30		42		108		144
114	5	Phanerocephalic pupae			3		18		30		42		108		144
114	23	Pupa-adult apolysis			3		18		30		42		108		144
114	2	dead/puparium			3		21		30		42		108		144
120	4	Phanerocephalic pupae			3		21		30		42		114		144
120	26	Pupa-adult apolysis			3		21		36		42		114		144
126	2	Phanerocephalic pupae			3		21		36		42		114		144
126	26	Pupa-adult apolysis			3		21		36		42		114		150
126	2	dead/puparium			3		21		36		42		114		150
132	1	Phanerocephalic pupae			6		21		36		42		114		150
132	24	Pupa-adult apolysis			6		21		36		48		114		150
132	5	Pharate adult			6		21		36		48		114		150
138	1	Phanerocephalic pupae			6		21		36		48		114		150
138	23	Pupa-adult apolysis			6		21		36		48		114		150
138	5	Pharate adult			6		21		36		48		114		150
138	1	dead/puparium			6		21		36		48		114		150
144	19	Pupa-adult apolysis			6		21		36		48		114		156
144	8	Pharate adult			6		21		36		48		114		156
144	3	dead/puparium			6		21		36		48		114		156
150	18	Pupa-adult apolysis			6		21		36		48		114		156
150	9	Pharate adult			6		21		36		48		114		156
150	3	dead/puparium			6		21		36		48		114		156
156	20	Pupa-adult apolysis			6		24		36		48		114		156
156	8	Pharate adult			6		24		36		54		114		156
156	2	dead/puparium			6		24		42		54		114		162
162	12	Pupa-adult apolysis			6		24		42		54		114		162
162	16	Pharate adult			6		24		42		54		114		162
162	2	dead/puparium			6		24		42		54		120		162
168	3	Pupa-adult apolysis			6		24		42		54		120		162
168	26	Pharate adult			6		24		42		54		120		162
168	1	dead/puparium			6		24		42		54		120		162
174	30	Pharate adult			6		24		42		54		120		162
180	30	Pharate adult			6		24		42		54		120		162
186	29	Pharate adult			6		24		42		54		120		162
186	1	dead/puparium			6		30		42		54		120		162
192	29	Pharate adult			6		30		42		54		120		162
192	1	dead/puparium			6		30		42		54		120		162
198	30	Pharate adult			6		30		42		54		120		162
204	27	Pharate adult			6		30		42		54		120		162
204	3	dead/puparium			9		30		42		54		120		162
210	28	Pharate adult			9		30		48		60		120		168
210	2	dead/puparium			9		30		48		60		120		168
216	29	Pharate adult			9		30		48		60		120		168
216	1	dead/puparium			9		30		48		60		120		168
222	27	Pharate adult			9		36		48		60		120		168
222	3	dead/puparium			9		36		48		60		120		168
228	3	Adult (Emergence)			9		36		48		60		120		168
					9		36		48		60		120		168
					9		36		48		60		120		168
					9		42		48		60		120		168
					9		42		48		60		120		168
					9				48		60		120		168
					9				48		60		120		168
					9				48		60		126		168
					9				48		60		126		168
					9				48		66		126		168
					9				48		66		126		168
					9				54		66		126		168
					9				54		66		126		168
					9				54		66		126		168
					9				54		66		126		168
					9				54		66		126		168
					9				54		66		126		168
					9				54		66		126		168
					9				54		66		126		168
					9				54		66		126		168
					9				54		66		126		174
					9				54		66		126		174
					9				54		66		126		174
					12				60		66		126		174
					12				60		66		126		174
					12				60		66		126		174
					12				60		72		126		174
					12				60		72		126		174
					12				60		72		126		174
					12				60		72		126		174
					12				60		72		126		174
					12				60		72		126		174
					12				60		72		126		174
					12				60		72		132		174
					12				60		72		132		174
					12				60		72		132		174
					12				60		72		132		174
					12				60		72		132		174
					12				66		72		132		174
					12				66		72		132		174
					12				66		72		132		174
					12				66		72		132		174
					12				66		72		132		174
					12				66		72		132		174
					12				66		72		132		174
					12				66		72		132		174
					12				66		72		132		174
					12				66		72		132		174
					12				66		72		132		174
					12				66		72		132		174
					12						72		132		180
					12						72		132		180
					12						72		132		180
					15						72		132		180
					15						72		132		180
					15						72		132		180
					15						78		132		180
					15						78		138		180
					15						78		138		180
					15						78		138		180
					15						78		138		180
					15						78		138		180
					15						78		138		180
					15						78		138		180
					15						78		138		180
					15						78		138		180
					15						78		138		180
					15						78		138		180
					15						78		138		180
					15						78		138		180
					15						78		138		180
					15						78		138		180
					15						78		138		180
					15						78		138		180
					18						78		138		180
					18						78		138		180
					18						78		138		180
					18						78		138		180
					18						78		138		180
					18						78		138		180
					18						78		144		186
					18						78		144		186
					18						78		144		186
					18						78		144		186
					18						84		144		186
					18						84		144		186
					18						84		144		186
					18						84		144		186
					18						84		144		186
					21						84		144		186
					21						84		144		186
					21						84		144		186
					21						84		144		186
					21						84		144		186
					21						84		144		186
					21						84		144		186
					21						84		144		186
					21						84		144		186
					21						84		144		186
					21						84		150		186
					24						84		150		186
					24						84		150		186
					24						84		150		186
					24						84		150		186
					24						84		150		186
					24						84		150		186
					24						84		150		186
					24						84		150		186
					30						84		150		186
					30						84		150		192
					36						84		150		192
											84		150		192
											84		150		192
											90		150		192
											90		150		192
											90		150		192
											90		150		192
											90		156		192
											90		156		192
											90		156		192
											90		156		192
											90		156		192
											90		156		192
											90		156		192
											90		156		192
											90		156		192
											90		156		192
											90		156		192
											90		156		192
											90		156		192
											90		156		192
											90		156		192
											90		156		192
											90		156		192
											90		156		192
											90		156		192
											90		156		192
											90		162		192
											90		162		198
											90		162		198
											96		162		198
											96		162		198
											96		162		198
											96		162		198
											96		162		198
											96		162		198
											96		162		198
											96		162		198
											96		162		198
											96		168		198
											96		168		198
											96		168		198
											96				198
											96				198
											96				198
											96				198
											96				198
											96				198
											96				198
											96				198
											96				198
											96				198
											96				198
											96				198
											96				198
											96				198
											96				198
											96				198
											102				204
											102				204
											102				204
											102				204
											102				204
											102				204
											102				204
											102				204
											102				204
											102				204
											102				204
											102				204
											102				204
											102				204
											102				204
											102				204
											102				204
											102				204
											102				204
											102				204
											102				204
											102				204
											102				204
											102				204
											102				204
											102				204
											102				204
											102				210
											102				210
											102				210
											108				210
											108				210
											108				210
											108				210
											108				210
											108				210
											108				210
											108				210
											108				210
											108				210
											114				210
											114				210
											114				210
											114				210
											114				210
											120				210
											120				210
											120				210
											120				210
											126				210
											126				210
											132				210
											138				210
															210
															210
															216
															216
															216
															216
															216
															216
															216
															216
															216
															216
															216
															216
															216
															216
															216
															216
															216
															216
															216
															216
															216
															216
															216
															216
															216
															216
															216
															216
															216
															222
															222
															222
															222
															222
															222
															222
															222
															222
															222
															222
															222
															222
															222
															222
															222
															222
															222
															222
															222
															222
															222
															222
															222
															222
															222
															222

## Sheet: Eyes - 32ºC
Development and Intrapuparial characterization of P. (E) collusor at 32°C.
Development range and number of individuals in the pharate adult stage according to eye color.
P. (E.) collusor (32°C) at pharate adult						Mean and standard deviation of individuals according to development time and eye color
Range	N	Stages		Adult pharate	Stages	N	Range	Average	Standard deviation
132	5	yellow eyes			yellow eyes	29	132-168	148.34	9.57
138	3	yellow eyes			pink eyes	88	138-180	167.93	6.91
138	2	pink eyes			red eyes	219	180-228	201.83	11.72
144	6	yellow eyes
144	2	pink eyes
150	6	yellow eyes
150	3	pink eyes				Total number of individuals by eye color.
156	3	yellow eyes			yellow eyes		pink eyes		red eyes
156	5	pink eyes			Range	N	Range	N	Range	N
162	2	yellow eyes			132	5	138	2	180	20		228	3
162	14	pink eyes			138	3	144	2	186	29
168	4	yellow eyes			144	6	150	3	192	29
168	22	pink eyes			150	6	156	5	198	30
174	30	pink eyes			156	3	162	14	204	27
180	10	pink eyes			162	2	168	22	210	28
180	20	red eyes			168	4	174	30	216	29
186	29	red eyes				29	180	10	222	27
192	29	red eyes						88		219
198	30	red eyes
204	27	red eyes
210	28	red eyes								180
216	29	red eyes						138		180
222	27	red eyes						138		180
228	3	red eyes						144		180
								144		180
								150		180
						132		150		180
						132		150		180
						132		156		180
						132		156		180
						132		156		180
						138		156		180
						138		156		180
						138		162		180
						144		162		180
						144		162		180
						144		162		180
						144		162		180
						144		162		180
						144		162		180
						150		162		186
						150		162		186
						150		162		186
						150		162		186
						150		162		186
						150		162		186
						156		162		186
						156		168		186
						156		168		186
						162		168		186
						162		168		186
						168		168		186
						168		168		186
						168		168		186
						168		168		186
								168		186
								168		186
								168		186
								168		186
								168		186
								168		186
								168		186
								168		186
								168		186
								168		186
								168		186
								168		186
								168		186
								168		186
								174		192
								174		192
								174		192
								174		192
								174		192
								174		192
								174		192
								174		192
								174		192
								174		192
								174		192
								174		192
								174		192
								174		192
								174		192
								174		192
								174		192
								174		192
								174		192
								174		192
								174		192
								174		192
								174		192
								174		192
								174		192
								174		192
								174		192
								174		192
								174		192
								174		198
								180		198
								180		198
								180		198
								180		198
								180		198
								180		198
								180		198
								180		198
								180		198
								180		198
										198
										198
										198
										198
										198
										198
										198
										198
										198
										198
										198
										198
										198
										198
										198
										198
										198
										198
										198
										204
										204
										204
										204
										204
										204
										204
										204
										204
										204
										204
										204
										204
										204
										204
										204
										204
										204
										204
										204
										204
										204
										204
										204
										204
										204
										204
										210
										210
										210
										210
										210
										210
										210
										210
										210
										210
										210
										210
										210
										210
										210
										210
										210
										210
										210
										210
										210
										210
										210
										210
										210
										210
										210
										210
										216
										216
										216
										216
										216
										216
										216
										216
										216
										216
										216
										216
										216
										216
										216
										216
										216
										216
										216
										216
										216
										216
										216
										216
										216
										216
										216
										216
										216
										222
										222
										222
										222
										222
										222
										222
										222
										222
										222
										222
										222
										222
										222
										222
										222
										222
										222
										222
										222
										222
										222
										222
										222
										222
										222
										222
										228
										228
